# Supplementary material for: High-Voltage Power Supply for Four-Quadrant Dielectric Elastomer Actuators
Source: Sensors (Basel). 2024 Sep 20;24(18):6080. doi: 10.3390/s24186080 (PMC11435627; doi:10.3390/s24186080)
Supplement: Supplementary file 1 [file sensors-24-06080-s001.zip]

Archive with 3 entries (2 files):
- Supplementary files/Supplement 1.mp4
- Supplementary files/Supplement 2.mp4
- Supplementary files/
